# Supplementary material for: Patterns of overlapping habitat use of juvenile white shark and human recreational water users along southern California beaches
Source: PLoS One. 2023 Jun 2;18(6):e0286575. doi: 10.1371/journal.pone.0286575 (PMC10237640; doi:10.1371/journal.pone.0286575)
Supplement: S1 Table — All data was pulled from publicly available, nationally managed databases defined within this table. (CSV) [file pone.0286575.s003.csv]

Variable	Type	Temporal Resolution	Spatial Resolution	Source
Wave Direction (°)	Measured	Hourly	Permanently moored weather buoys <10 km from sites	Coastal Data Information Program
Wave Height (m)	Measured	Hourly	Permanently moored weather buoys <10 km from sites	Coastal Data Information Program
Mean Wave Period (s)	Measured	Hourly	Permanently moored weather buoys <10 km from sites	Coastal Data Information Program
Peak Wave Period (s)	Measured	Hourly	Permanently moored weather buoys <10 km from sites	Coastal Data Information Program
Air Temperature (C°)	Modeled	0.5°x0.5° gridded	Every 3 hours	NOAA ERDDAP remote databases
Sea Surface Temperature (C°)	Modeled	0.01°x0.01° gridded	Daily by aggregate satellite scans	NOAA ERDDAP remote databases
Sea Surface Temperature Anomoly	Modeled	0.01°x0.01° gridded	Daily by aggregate satellite scans	NOAA ERDDAP remote databases
Wind Direction (°)	Modeled	0.5°x0.5° gridded	Every 3 hours	NOAA ERDDAP remote databases
Wind Speed (m/s)	Modeled	0.5°x0.5° gridded	Every 3 hours	NOAA ERDDAP remote databases
Tidal Range	Measured	6 minute intervals	Regional buoys	NOAA ERDDAP remote databases
Lunar Illumination (%)	Measured	Pacific Standard Time Zone	Daily	NASA Moon Phase and Libration Database
Cloud Base Altitude (m)	Modeled	0.25°x0.25° gridded	Hourly	ERA5 Hourly Reanalysis on Modeled Data
Total Cloud Cover (%)	Modeled	0.25°x0.25° gridded	Hourly	ERA5 Hourly Reanalysis on Modeled Data
UV B (J/m^2)	Modeled	0.25°x0.25° gridded	Hourly	ERA5 Hourly Reanalysis on Modeled Data
