# Supplementary material for: Patterns of overlapping habitat use of juvenile white shark and human recreational water users along southern California beaches
Source: PLoS One. 2023 Jun 2;18(6):e0286575. doi: 10.1371/journal.pone.0286575 (PMC10237640; doi:10.1371/journal.pone.0286575)
Supplement: S2 Table — “NS” defines no significant difference between distributions, and p < 0.05 indicates statistically different distributions. (CSV) [file pone.0286575.s004.csv]

	.y.	group1	group2	n1	n2	statistic	p	p.adj	p.adj.signif
1	Distance.from.wavebreak	Shark	Stand-up Paddler	1192	157	-5.73677770107153	9.64947744753869e-09	1.4474216171308e-07	****
2	Distance.from.wavebreak	Shark	Surfer	1192	8566	-29.1208665357193	1.95418126210003e-186	2.93127189315005e-185	****
3	Distance.from.wavebreak	Shark	Swimmer	1192	586	-17.64780004896	1.0579786785629e-69	1.58696801784435e-68	****
4	Distance.from.wavebreak	Shark	Bodyboarder	1192	1223	-42.5174088427381	0	0	****
5	Distance.from.wavebreak	Shark	Wader	1192	7811	-74.9555034957164	0	0	****
6	Distance.from.wavebreak	Stand-up Paddler	Surfer	157	8566	-5.13025941143178	2.89343155541483e-07	4.34014733312225e-06	****
7	Distance.from.wavebreak	Stand-up Paddler	Swimmer	157	586	-4.48783298341711	7.19512993556359e-06	0.000107926949033454	***
8	Distance.from.wavebreak	Stand-up Paddler	Bodyboarder	157	1223	-14.6673035428952	1.04412602509944e-48	1.56618903764917e-47	****
9	Distance.from.wavebreak	Stand-up Paddler	Wader	157	7811	-22.8732614116233	8.57769054957075e-116	1.28665358243561e-114	****
10	Distance.from.wavebreak	Surfer	Swimmer	8566	586	0.231162453141959	0.817188598113195	1	ns
11	Distance.from.wavebreak	Surfer	Bodyboarder	8566	1223	-27.1614557542524	1.85429495796461e-162	2.78144243694691e-161	****
12	Distance.from.wavebreak	Surfer	Wader	8566	7811	-91.4392956763407	0	0	****
13	Distance.from.wavebreak	Swimmer	Bodyboarder	586	1223	-16.7222705137194	9.02156539911894e-63	1.35323480986784e-61	****
14	Distance.from.wavebreak	Swimmer	Wader	586	7811	-33.6305485757091	6.00201894809896e-248	9.00302842214843e-247	****
15	Distance.from.wavebreak	Bodyboarder	Wader	1223	7811	-19.5204864332337	7.35348553791369e-85	1.10302283068705e-83	****
