# Supplementary material for: Patterns of overlapping habitat use of juvenile white shark and human recreational water users along southern California beaches
Source: PLoS One. 2023 Jun 2;18(6):e0286575. doi: 10.1371/journal.pone.0286575 (PMC10237640; doi:10.1371/journal.pone.0286575)
Supplement: S3 Table — “NS” defines no significant difference between distributions, and p < 0.05 indicates statistically different distributions. (CSV) [file pone.0286575.s005.csv]

Predictor Variable	group1	group2	n1	n2	statistic	p	p.adj	p.adj.signif
Distance from wavebreak	Shark	Stand-up Paddler	747	36	-2.481905124	0.013068206	0.196023097	ns
Distance from wavebreak	Shark	Surfer	747	372	-16.50805474	3.21E-61	4.82E-60	****
Distance from wavebreak	Shark	Swimmer	747	105	-8.203816168	2.33E-16	3.49E-15	****
Distance from wavebreak	Shark	Bodyboarder	747	237	-19.78995785	3.63E-87	5.45E-86	****
Distance from wavebreak	Shark	Wader	747	933	-43.1490905	0	0	****
Distance from wavebreak	Stand-up Paddler	Surfer	36	372	-3.575351062	0.000349758	0.005246374	**
Distance from wavebreak	Stand-up Paddler	Swimmer	36	105	-2.234318624	0.025462116	0.381931736	ns
Distance from wavebreak	Stand-up Paddler	Bodyboarder	36	237	-5.880517445	4.09E-09	6.13E-08	****
Distance from wavebreak	Stand-up Paddler	Wader	36	933	-9.979194421	1.88E-23	2.82E-22	****
Distance from wavebreak	Surfer	Swimmer	372	105	1.742245649	0.081465469	1	ns
Distance from wavebreak	Surfer	Bodyboarder	372	237	-5.147678382	2.64E-07	3.96E-06	****
Distance from wavebreak	Surfer	Wader	372	933	-17.4648709	2.65E-68	3.98E-67	****
Distance from wavebreak	Swimmer	Bodyboarder	105	237	-5.291794882	1.21E-07	1.82E-06	****
Distance from wavebreak	Swimmer	Wader	105	933	-12.2742958	1.24E-34	1.87E-33	****
Distance from wavebreak	Bodyboarder	Wader	237	933	-8.840847464	9.50E-19	1.42E-17	****
