# Supplementary material for: Patterns of overlapping habitat use of juvenile white shark and human recreational water users along southern California beaches
Source: PLoS One. 2023 Jun 2;18(6):e0286575. doi: 10.1371/journal.pone.0286575 (PMC10237640; doi:10.1371/journal.pone.0286575)
Supplement: S4 Table — “NS” defines no significant difference between distributions, and p < 0.05 indicates statistically different distributions. (CSV) [file pone.0286575.s006.csv]

Predictor Variable	group1	group2	n1	n2	statistic	p	p.adj	p.adj.signif
Distance from wavebreak	Shark	Stand-up Paddler	344	23	-1.870846686	0.061366334	0.920495016	ns
Distance from wavebreak	Shark	Surfer	344	1515	-16.00385106	1.20E-57	1.80E-56	****
Distance from wavebreak	Shark	Swimmer	344	86	-7.253289449	4.07E-13	6.10E-12	****
Distance from wavebreak	Shark	Bodyboarder	344	200	-20.6690405	6.58E-95	9.87E-94	****
Distance from wavebreak	Shark	Wader	344	1391	-39.24266123	0	0	****
Distance from wavebreak	Stand-up Paddler	Surfer	23	1515	-2.631699526	0.008495896	0.127438446	ns
Distance from wavebreak	Stand-up Paddler	Swimmer	23	86	-2.008686104	0.044570433	0.668556499	ns
Distance from wavebreak	Stand-up Paddler	Bodyboarder	23	200	-6.517400807	7.15E-11	1.07E-09	****
Distance from wavebreak	Stand-up Paddler	Wader	23	1391	-9.323451147	1.13E-20	1.69E-19	****
Distance from wavebreak	Surfer	Swimmer	1515	86	0.733992578	0.462953262	1	ns
Distance from wavebreak	Surfer	Bodyboarder	1515	200	-11.72471015	9.52E-32	1.43E-30	****
Distance from wavebreak	Surfer	Wader	1515	1391	-37.89420743	0	0	****
Distance from wavebreak	Swimmer	Bodyboarder	86	200	-7.471574246	7.92E-14	1.19E-12	****
Distance from wavebreak	Swimmer	Wader	86	1391	-13.39631127	6.35E-41	9.53E-40	****
Distance from wavebreak	Bodyboarder	Wader	200	1391	-6.943528491	3.82E-12	5.74E-11	****
