# Supplementary material for: Patterns of overlapping habitat use of juvenile white shark and human recreational water users along southern California beaches
Source: PLoS One. 2023 Jun 2;18(6):e0286575. doi: 10.1371/journal.pone.0286575 (PMC10237640; doi:10.1371/journal.pone.0286575)
Supplement: S5 Table — The discrepancy between 27.5 and 30.0 distance covered is the minimum speed and maximum survey speed to encompass the minimum and maximum image overlap. (CSV) [file pone.0286575.s007.csv]

altitude	Distance (5.5-6.0 m/s)	GSD (cm)	Image Height (m)	Image Width (m)	Image Area (m^2)	Min Images in Survey	Image Overlap (m)	Percent Overlap
30	27.5	1.39	30.024	53.376	1602.561024	33.30668798	2.524	8.406608047
40	27.5	1.85	39.96	71.04	2838.7584	25.02502503	12.46	31.18118118
50	27.5	2.31	49.896	88.704	4425.974784	20.04168671	22.396	44.88536155
60	27.5	2.78	60.048	106.752	6410.244096	16.65334399	32.548	54.20330402
70	27.5	3.24	69.984	124.416	8707.129344	14.28898034	42.484	60.70530407
80	27.5	3.7	79.92	142.08	11355.0336	12.51251251	52.42	65.59059059
90	27.5	4.17	90.072	160.128	14423.04922	11.10222933	62.572	69.46886935
100	27.5	4.63	100.008	177.792	17780.62234	9.999200064	72.508	72.50219982
110	27.5	5.09	109.944	195.456	21489.21446	9.095539547	82.444	74.98726624
120	27.5	5.56	120.096	213.504	25640.97638	8.326671996	92.596	77.10165201
30	30	1.39	30.024	53.376	1602.561024	33.30668798	0.024	0.079936051
40	30	1.85	39.96	71.04	2838.7584	25.02502503	9.96	24.92492492
50	30	2.31	49.896	88.704	4425.974784	20.04168671	19.896	39.87493987
60	30	2.78	60.048	106.752	6410.244096	16.65334399	30.048	50.03996803
70	30	3.24	69.984	124.416	8707.129344	14.28898034	39.984	57.13305898
80	30	3.7	79.92	142.08	11355.0336	12.51251251	49.92	62.46246246
90	30	4.17	90.072	160.128	14423.04922	11.10222933	60.072	66.69331202
100	30	4.63	100.008	177.792	17780.62234	9.999200064	70.008	70.00239981
110	30	5.09	109.944	195.456	21489.21446	9.095539547	79.944	72.71338136
120	30	5.56	120.096	213.504	25640.97638	8.326671996	90.096	75.01998401
