# Supplementary material for: Patterns of overlapping habitat use of juvenile white shark and human recreational water users along southern California beaches
Source: PLoS One. 2023 Jun 2;18(6):e0286575. doi: 10.1371/journal.pone.0286575 (PMC10237640; doi:10.1371/journal.pone.0286575)
Supplement: S6 Table — Values of p < 0.05 indicate significant effects on the response, presence during surveys. (CSV) [file pone.0286575.s008.csv]

Wader
Variable	Df	Sum Sq	Mean Sq	F Value	Pr(>F)
Tidal Range	1	131	131.2	1.0445	0.306898
Air Temperature	1	7650	7650.2	60.9058	9.18E-15	***
s(Sea Surface Temperature)	1	5805	5805.2	46.2168	1.36E-11	***
s(Lunar Illumination)	1	939	939.4	7.4791	0.006292	**
Wave Height	1	2757	2757.2	21.9506	2.97E-06	***
s(Wind DIrection)	1	178	178.2	1.4183	0.233804
Wind Speed	1	741	740.6	5.896	0.015255	*
s(Sea Surface Temperature Anomaly)	1	32	31.7	0.2525	0.615352
s(Wave Direction)	1	0	0.4	0.003	0.95614
s(Mean Wave Period)	1	5157	5157.4	41.0596	1.80E-10	***
s(Peak Wave Period)	1	4220	4219.9	33.5963	7.76E-09	***
Total Cloud Cover	1	82	82.2	0.6544	0.418631
Cloud Base Height	1	517	516.9	4.1151	0.042623	*
s(UV B)	1	6066	6065.8	48.2916	4.82E-12	***
Month	1	64	63.5	0.5058	0.477029
s(Day)	1	507	507	4.0365	0.044648	*
s(Location)	1	3449	3448.9	27.4574	1.76E-07	***
Hour	1	197	197.4	1.5712	0.210159
Residuals 2199 276211 125.6
