# Supplementary material for: Patterns of overlapping habitat use of juvenile white shark and human recreational water users along southern California beaches
Source: PLoS One. 2023 Jun 2;18(6):e0286575. doi: 10.1371/journal.pone.0286575 (PMC10237640; doi:10.1371/journal.pone.0286575)
Supplement: S7 Table — Values of p < 0.05 indicate significant effects on the response, presence during surveys. (CSV) [file pone.0286575.s009.csv]

BodyBoarder
Variable	Df	Sum Sq	Mean Sq	F Value	Pr(>F)
s(Tidal Range)	1	8.2	8.18	1.0128	0.314346
s(Air Temperature)	1	812.9	812.93	100.6769	< 2.2e-16 ***
s(Sea Surface Temperature)	1	304.1	304.12	37.6633	9.95E-10	***
s(Lunar Illumination)	1	10.1	10.06	1.2464	0.264366
Wave Height	1	46.9	46.93	5.8118	0.016001	*
s(Wind DIrection)	1	0	0.01	0.0008	0.976819
s(Wind Speed)	1	24.1	24.09	2.9836	0.084255	.
s(Sea Surface Temperature Anomaly)	1	78	78.04	9.6646	0.001903	**
s(Wave Direction)	1	32	32	3.9625	0.046649	*
Mean Wave Period	1	181.2	181.21	22.4417	2.31E-06	***
s(Peak Wave Period)	1	142.6	142.58	17.6579	2.75E-05	***
Total Cloud Cover	1	14.2	14.24	1.7631	0.18438
Cloud Base Height	1	21	21.04	2.6053	0.106654
s(UV B)	1	162.7	162.75	20.1554	7.51E-06	***
s(Month)	1	17.1	17.09	2.1165	0.14586
s(Day)	1	50	50.05	6.198	0.012863	*
s(Location)	1	1.4	1.39	0.1722	0.67824
s(Hour)	1	8.5	8.48	1.0504	0.305536
Residuals	2187	17659.2	8.07
