# Supplementary material for: Patterns of overlapping habitat use of juvenile white shark and human recreational water users along southern California beaches
Source: PLoS One. 2023 Jun 2;18(6):e0286575. doi: 10.1371/journal.pone.0286575 (PMC10237640; doi:10.1371/journal.pone.0286575)
Supplement: S8 Table — Values of p < 0.05 indicate significant effects on the response, presence during surveys. (CSV) [file pone.0286575.s010.csv]

Swimmer
Variable	Df	Sum Sq	Mean Sq	F Value	Pr(>F)
Tidal Range	1	2.6	2.63	0.5938	0.441051
Air Temperature	1	77.5	77.498	17.4957	2.99E-05	***
Sea Surface Temperature	1	115.2	115.198	26.0067	3.69E-07	***
s(Lunar Illumination)	1	13.2	13.192	2.9781	0.084536	.
Wave Height	1	4.3	4.307	0.9724	0.324199
s(Wind DIrection)	1	17.4	17.372	3.9218	0.047787	*
s(Wind Speed)	1	0	0.001	0.0003	0.985448
Sea Surface Temperature Anomaly	1	26.5	26.466	5.9749	0.014588	*
Wave Direction	1	2.7	2.707	0.6111	0.43445
Mean Wave Period	1	0.4	0.386	0.0871	0.767952
Peak Wave Period	1	41.2	41.201	9.3014	0.002317	**
s(Total Cloud Cover)	1	1.2	1.175	0.2653	0.606545
s(Cloud Base Height)	1	2.1	2.062	0.4655	0.495124
UV B	1	27.1	27.136	6.1261	0.013394	*
s(Month)	1	5.6	5.619	1.2686	0.260158
Day	1	3.2	3.161	0.7137	0.398319
s(Location)	1	1.9	1.918	0.4329	0.510637
Hour	1	0	0.042	0.0095	0.922482
Residuals	2208	9780.4	4.43
