# Supplementary material for: Patterns of overlapping habitat use of juvenile white shark and human recreational water users along southern California beaches
Source: PLoS One. 2023 Jun 2;18(6):e0286575. doi: 10.1371/journal.pone.0286575 (PMC10237640; doi:10.1371/journal.pone.0286575)
Supplement: S9 Table — Values of p < 0.05 indicate significant effects on the response, presence during surveys. (CSV) [file pone.0286575.s011.csv]

Surfer
Variable	Df	Sum Sq	Mean Sq	F Value	Pr(>F)
s(Tidal Range)	1	808	808.3	5.3184	0.0211939	*
Air Temperature	1	98	97.7	0.6427	0.4228338
Sea Surface Temperature	1	8907	8906.7	58.6005	2.87E-14	***
Lunar Illumination	1	33	33.4	0.22	0.6391056
s(Wave Height)	1	7247	7246.8	47.6793	6.54E-12	***
Wind DIrection	1	40	39.7	0.2612	0.609375
Wind Speed	1	2039	2039	13.415	0.0002555	***
Sea Surface Temperature Anomaly	1	12	12.4	0.0814	0.7755007
s(Wave Direction)	1	21	21.3	0.1403	0.7079959
Mean Wave Period	1	3461	3461.4	22.7735	1.94E-06	***
s(Peak Wave Period)	1	1991	1991.5	13.1026	0.0003015	***
s(Total Cloud Cover)	1	13	13.2	0.0868	0.7682874
Cloud Base Height	1	227	227.4	1.4964	0.2213606
s(UV B)	1	975	975.3	6.4168	0.0113737	*
Month	1	422	422.2	2.7776	0.095731	.
s(Day)	1	1009	1008.7	6.6363	0.0100565	*
s(Location)	1	2758	2758	18.1458	2.13E-05	***
s(Hour)	1	618	617.8	4.0646	0.0439115	*
Residuals	2202	334684	152
