# Supplementary material for: Patterns of overlapping habitat use of juvenile white shark and human recreational water users along southern California beaches
Source: PLoS One. 2023 Jun 2;18(6):e0286575. doi: 10.1371/journal.pone.0286575 (PMC10237640; doi:10.1371/journal.pone.0286575)
Supplement: S10 Table — Values of p < 0.05 indicate significant effects on the response, presence during surveys. (CSV) [file pone.0286575.s012.csv]

SUP
Variable	Df	Sum Sq	Mean Sq	F Value	Pr(>F)
s(Tidal Range)	1	1.05	1.0457	4.6729	0.03075	*
Air Temperature	1	1.54	1.5373	6.8698	0.008827	**
Sea Surface Temperature	1	0.11	0.1149	0.5135	0.473713
s(Lunar Illumination)	1	0.52	0.5244	2.3436	0.12594
s(Wave Height)	1	1.74	1.7429	7.7889	0.005302	**
s(Wind DIrection)	1	0.15	0.1518	0.6783	0.410278
s(Wind Speed)	1	6.27	6.2652	27.9981	1.34E-07	***
s(Sea Surface Temperature Anomaly)	1	0.74	0.7449	3.3288	0.068212	.
s(Wave Direction)	1	0.03	0.0318	0.1422	0.70618
s(Mean Wave Period)	1	0.72	0.7241	3.2357	0.072188	.
Peak Wave Period	1	0.49	0.4915	2.1966	0.138462
Total Cloud Cover	1	0.57	0.5679	2.5378	0.111295
Cloud Base Height	1	0.12	0.1154	0.5156	0.472787
UV B	1	3.88	3.8783	17.3314	3.26E-05	***
Month	1	0.73	0.733	3.2758	0.070446	.
Day	1	0.14	0.1402	0.6267	0.428638
s(Location)	1	0.14	0.1358	0.6068	0.436067
Hour	1	0.14	0.1374	0.614	0.433355
Residuals	2202	492.75	0.2238
