# Supplementary material for: Patterns of overlapping habitat use of juvenile white shark and human recreational water users along southern California beaches
Source: PLoS One. 2023 Jun 2;18(6):e0286575. doi: 10.1371/journal.pone.0286575 (PMC10237640; doi:10.1371/journal.pone.0286575)
Supplement: S11 Table — Values of p < 0.05 indicate significant effects on the response, presence during surveys. (CSV) [file pone.0286575.s013.csv]

Shark
Variable	Df	Sum Sq	Mean Sq	F Value	Pr(>F)
s(Tidal Range)	1	0.3	0.303	1.6836	0.1945785
s(Air Temperature)	1	2.13	2.126	11.8076	0.0006009 ***
s(Sea Surface Temperature)	1	4.34	4.339	24.0952	9.848e-07 ***
s(Lunar Illumination)	1	0.84	0.84	4.6667	0.0308617 *
s(Wave Height)	1	48.18	48.179	267.5478	< 2.2e-16 ***
s(Wind DIrection)	1	0.27	0.267	1.4842	0.2232485
s(Wind Speed)	1	2.32	2.321	12.8876	0.0003381 ***
s(Sea Surface Temperature Anomaly)	1	4.7	4.696	26.0769	3.566e-07 ***
s(Wave Direction)	1	11.09	11.095	61.611	6.504e-15 ***
s(Mean Wave Period)	1	42.78	42.775	237.5382	< 2.2e-16 ***
s(Peak Wave Period)	1	13.88	13.88	77.0783	< 2.2e-16 ***
s(Total Cloud Cover)	1	0.2	0.197	1.0924	0.2960597
Cloud Base Height	1	1.6	1.598	8.8713	0.0029288 **
s(UV B)	1	5.43	5.433	30.1698	4.419e-08 ***
s(Month)	1	1.91	1.914	10.6286	0.0011306 **
s(Day)	1	3.49	3.488	19.3712	1.128e-05 ***
s(Location)	1	0.05	0.053	0.2946	0.5873532
Hour	1	0.15	0.154	0.8529	0.355849
Residuals 2181 392.75 0.180
---
Signif. codes: 0 ‘***’ 0.001 ‘**’ 0.01 ‘*’ 0.05 ‘.’ 0.1 ‘ ’ 1
